# Supplementary material for: Identification of key genes of anti-programmed death ligand 1 for meningioma immunotherapy by bioinformatic analysis
Source: Med Oncol. 2022 Dec 20;40(1):54. doi: 10.1007/s12032-022-01869-8 (PMC9768007; doi:10.1007/s12032-022-01869-8)
Supplement: Supplementary file 1 — Supplementary file1 (CSV 32 kb) The summary of 15 up-regulated and 405 down-regulated DEGs [file 12032_2022_1869_MOESM1_ESM.csv]

	Gene_name	logFC	AveExpr	t	P.Value	adj.P.Val	change
217107_at	RPS4XP9	-2.989052967	4.675452092	-40.42993726	1.24E-40	2.63E-36	down
206898_at	CDH19	-2.720061801	4.291502944	-39.91489282	2.36E-40	2.63E-36	down
204642_at	S1PR1	-3.782323415	4.829559515	-34.23306688	4.76E-37	3.54E-33	down
204894_s_at	AOC3	-4.26101525	4.719434861	-33.93082004	7.37E-37	4.11E-33	down
213793_s_at	HOMER1	-3.245195053	4.45655777	-32.50068026	6.12E-36	2.73E-32	down
208335_s_at	ACKR1	-3.30866166	6.713152548	-29.88485355	3.69E-34	1.37E-30	down
207961_x_at	MYH11	-4.548349444	6.857852616	-29.56301039	6.25E-34	1.83E-30	down
210471_s_at	KCNAB1	-2.710790901	5.217469648	-29.53402404	6.55E-34	1.83E-30	down
203951_at	CNN1	-4.558565005	5.31821004	-29.18207351	1.17E-33	2.90E-30	down
204697_s_at	CHGA	-2.243559162	5.145847577	-25.66222598	5.71E-31	9.80E-28	down
214293_at	LOTGIDRAFT	-2.471478005	4.788576642	-25.04092623	1.84E-30	2.93E-27	down
210072_at	CCL19	-3.982592073	5.673111482	-24.69544581	3.56E-30	5.28E-27	down
39966_at	CSPG5	-2.52196683	4.506483748	-23.83889445	1.89E-29	2.22E-26	down
204939_s_at	PLN	-4.748949702	5.562103608	-23.78833051	2.09E-29	2.33E-26	down
204388_s_at	MAOA	-3.489301524	4.260238802	-23.63257165	2.85E-29	3.03E-26	down
217157_x_at	IGK	-2.176664674	5.029805716	-23.59143578	3.09E-29	3.13E-26	down
206326_at	GRP	-2.240681099	5.45958816	-23.3158836	5.38E-29	5.21E-26	down
219091_s_at	MMRN2	-2.799568648	5.892243088	-23.23225666	6.37E-29	5.92E-26	down
219159_s_at	SLAMF7	-2.005373946	5.422216008	-22.0431962	7.45E-28	5.53E-25	down
219993_at	SOX17	-3.104541857	4.956498929	-21.49366288	2.41E-27	1.58E-24	down
212750_at	PPP1R16B	-2.362804528	5.206018691	-21.16136099	4.95E-27	3.06E-24	down
203824_at	TSPAN8	-2.047348348	4.379175739	-20.94299176	7.99E-27	4.68E-24	down
209182_s_at	C10orf10	-3.004233593	5.784654449	-20.76455232	1.18E-26	6.44E-24	down
219738_s_at	PCDH9	-2.720494983	4.358209646	-20.69211901	1.39E-26	7.38E-24	down
209606_at	CYTIP	-2.117663906	4.873121361	-19.90483045	8.22E-26	3.74E-23	down
203823_at	RGS3	-2.005932594	6.269685274	-19.89406038	8.43E-26	3.76E-23	down
203835_at	LRRC32	-2.259551582	7.183566769	-19.78717697	1.08E-25	4.62E-23	down
212592_at	IGJ	-3.237831821	4.080305255	-19.28990449	3.42E-25	1.34E-22	down
219911_s_at	SLCO4A1	-2.143466588	6.601164628	-19.08290288	5.57E-25	1.97E-22	down
205373_at	CTNNA2	-2.722336116	4.661102229	-19.06573371	5.80E-25	2.02E-22	down
218935_at	EHD3	-2.551227691	5.454773225	-18.66349896	1.52E-24	4.83E-22	down
218871_x_at	CSGALNACT2	-2.165716668	4.581366723	-18.63196391	1.64E-24	5.13E-22	down
40687_at	GJA4	-2.526572593	4.979417019	-18.53375539	2.07E-24	6.24E-22	down
215271_at	TNN	-3.256009208	5.436124711	-18.43639009	2.63E-24	7.70E-22	down
220595_at	PDZRN4	-3.519039005	4.543993898	-18.25459031	4.09E-24	1.14E-21	down
212865_s_at	COL14A1	-4.49878076	4.767980685	-18.2296918	4.35E-24	1.18E-21	down
204963_at	SSPN	-3.051147373	4.821181025	-17.97607691	8.11E-24	2.05E-21	down
217650_x_at	ST3GAL2	-2.038735951	5.838475872	-17.97299773	8.17E-24	2.05E-21	down
218980_at	FHOD3	-2.241917299	5.349692927	-17.88998072	1.00E-23	2.46E-21	down
212805_at	PRUNE2	-3.738690129	5.613301133	-17.79998934	1.26E-23	2.98E-21	down
205110_s_at	FGF13	-3.107649063	4.849073633	-17.73766892	1.47E-23	3.37E-21	down
205549_at	PCP4	-2.441670658	4.904959376	-17.0726324	7.91E-23	1.40E-20	down
214954_at	SUSD5	-3.017747149	3.978303602	-17.07256066	7.91E-23	1.40E-20	down
219584_at	PLA1A	-2.663584381	5.120729817	-16.97279929	1.02E-22	1.75E-20	down
219134_at	ELTD1	-3.384765892	4.457673544	-16.93233068	1.13E-22	1.92E-20	down
220276_at	RERGL	-3.076369517	4.602125426	-16.9103324	1.20E-22	2.00E-20	down
204516_at	ATXN7	-2.978796813	5.080887725	-16.79223996	1.63E-22	2.64E-20	down
202508_s_at	SNAP25	-5.315913061	4.41800362	-16.77706259	1.70E-22	2.72E-20	down
213371_at	LDB3	-2.558531633	4.979982085	-16.74453479	1.85E-22	2.93E-20	down
210302_s_at	MAB21L2	-2.019653375	4.694514505	-16.69847045	2.08E-22	3.24E-20	down
211626_x_at	ERG	-2.124265337	5.252468578	-16.60313511	2.67E-22	4.11E-20	down
220170_at	FHL5	-3.155378726	4.538815998	-16.53677925	3.18E-22	4.82E-20	down
222294_s_at	RAB27A	-2.570140084	4.477899986	-16.11742132	9.65E-22	1.30E-19	down
212446_s_at	CERS6	-2.312011472	4.75459217	-16.06693395	1.10E-21	1.47E-19	down
204419_x_at	HBG1	-3.042592204	6.68587155	-16.02977789	1.22E-21	1.60E-19	down
206051_at	ELAVL4	-2.1816476	5.077268852	-16.01063612	1.28E-21	1.65E-19	down
210040_at	SLC12A5	-2.344846881	5.143095099	-15.93615506	1.57E-21	1.99E-19	down
206211_at	SELE	-4.844800143	4.391776178	-15.89377713	1.76E-21	2.20E-19	down
204730_at	RIMS3	-2.718311773	5.934426856	-15.80701034	2.22E-21	2.72E-19	down
205403_at	IL1R2	-2.264950075	5.252066157	-15.77906627	2.40E-21	2.91E-19	down
204079_at	TPST2	-2.065428148	6.308003079	-15.46550849	5.64E-21	6.42E-19	down
207174_at	GPC5	-2.669362869	4.347209769	-15.45682528	5.78E-21	6.51E-19	down
205691_at	SYNGR3	-2.556580158	4.95241751	-15.23007065	1.08E-20	1.14E-18	down
204450_x_at	APOA1	-2.068423616	5.243414918	-15.21497911	1.13E-20	1.17E-18	down
205419_at	GPR183	-3.364909879	4.848667471	-15.13185405	1.42E-20	1.44E-18	down
204748_at	PTGS2	-3.796981771	4.58326004	-15.03017454	1.89E-20	1.85E-18	down
222108_at	AMIGO2	-2.493390111	4.737501709	-15.00282365	2.04E-20	1.97E-18	down
209869_at	ADRA2A	-2.16376373	4.667708623	-14.98096604	2.17E-20	2.09E-18	down
213258_at	TFPI	-2.861641644	4.471304487	-14.92331313	2.55E-20	2.42E-18	down
222122_s_at	THOC2	-2.070700431	5.790484656	-14.71254444	4.61E-20	4.15E-18	down
214020_x_at	ITGB5	-2.775512122	6.937604064	-14.54732702	7.38E-20	6.35E-18	down
208103_s_at	ANP32E	-2.030261201	4.508104289	-14.44812978	9.81E-20	8.12E-18	down
211645_x_at	IGKV1-17	-2.662753957	5.181884885	-14.42276092	1.05E-19	8.67E-18	down
203001_s_at	STMN2	-3.493822572	4.797413654	-14.33271858	1.37E-19	1.08E-17	down
217561_at	CALCA	-2.206918709	4.893014338	-14.31754843	1.43E-19	1.12E-17	down
203929_s_at	MAPT	-2.167700213	5.534193859	-14.23533889	1.81E-19	1.38E-17	down
214430_at	GLA	-2.153019222	7.15164653	-14.17666859	2.15E-19	1.60E-17	down
207317_s_at	CASQ2	-2.759802882	6.208174523	-14.14957913	2.32E-19	1.71E-17	down
219689_at	SEMA3G	-2.691624151	5.418435023	-14.09614267	2.71E-19	1.96E-17	down
220287_at	ADAMTS9	-2.443955547	6.285763343	-14.00317606	3.56E-19	2.51E-17	down
204140_at	TPST1	-2.106896601	6.019765537	-13.8457894	5.64E-19	3.83E-17	down
213438_at	NFASC	-2.031767046	4.951655957	-13.59890819	1.17E-18	7.41E-17	down
220281_at	SLC12A1	-3.823418522	4.072444711	-13.5763034	1.25E-18	7.84E-17	down
206662_at	GLRX	-2.475383141	6.494337635	-13.56445476	1.30E-18	8.07E-17	down
203980_at	FABP4	-3.023425587	5.912013862	-13.47042405	1.72E-18	1.04E-16	down
215946_x_at	IGLL3P	-2.154732207	6.293518908	-13.43928422	1.88E-18	1.14E-16	down
202211_at	ARFGAP3	-2.06829962	5.538571003	-13.38188598	2.24E-18	1.31E-16	down
206036_s_at	REL	-2.11069219	4.760325502	-13.37427423	2.29E-18	1.33E-16	down
218995_s_at	EDN1	-2.233976025	5.691800448	-13.30687271	2.80E-18	1.58E-16	down
204412_s_at	NEFH	-2.762086539	5.19593908	-13.25864782	3.24E-18	1.78E-16	down
205970_at	MT3	-2.427789518	6.883516093	-13.23748988	3.46E-18	1.88E-16	down
210511_s_at	INHBA	-2.620859673	5.509872823	-13.21276734	3.72E-18	2.00E-16	down
204482_at	CLDN5	-2.892302799	6.432262693	-13.15538006	4.43E-18	2.35E-16	down
203130_s_at	KIF5C	-4.32539542	5.436484336	-13.06868481	5.76E-18	2.96E-16	down
212546_s_at	FRYL	-2.234418749	5.823856754	-13.05514718	6.01E-18	3.05E-16	down
204235_s_at	GULP1	-3.019940143	5.67489414	-12.98771497	7.38E-18	3.64E-16	down
205326_at	RAMP3	-2.389345095	6.838170148	-12.96974942	7.79E-18	3.82E-16	down
208982_at	PECAM1	-3.038263849	7.537040852	-12.96320115	7.95E-18	3.89E-16	down
222073_at	COL4A3	-3.919231923	4.786679567	-12.90432929	9.52E-18	4.54E-16	down
205679_x_at	ACAN	-2.398152346	7.437038844	-12.83465482	1.18E-17	5.46E-16	down
209470_s_at	GPM6A	-4.208123336	4.791711002	-12.81812836	1.24E-17	5.71E-16	down
205225_at	ESR1	-2.326332749	5.22159121	-12.76786653	1.45E-17	6.51E-16	down
205328_at	CLDN10	-2.107898912	5.518824276	-12.75425959	1.51E-17	6.75E-16	down
209685_s_at	PRKCB	-2.161797984	6.075309081	-12.74144367	1.57E-17	6.98E-16	down
205113_at	NEFM	-3.229291724	4.649289267	-12.72583422	1.65E-17	7.28E-16	down
209324_s_at	RGS16	-2.719219124	6.598205168	-12.72342935	1.66E-17	7.31E-16	down
210056_at	RND1	-2.04394606	5.181412846	-12.71995929	1.68E-17	7.35E-16	down
219825_at	CYP26B1	-2.747021374	5.247097699	-12.65160505	2.07E-17	8.87E-16	down
218507_at	HILPDA	-2.976953207	7.547785262	-12.60870119	2.37E-17	9.91E-16	down
219697_at	HS3ST2	-2.086456226	6.256115091	-12.58391989	2.55E-17	1.05E-15	down
209774_x_at	CXCL2	-5.639670568	5.314571417	-12.54323941	2.90E-17	1.18E-15	down
202859_x_at	CXCL8	-3.943827413	5.733228342	-12.31855704	5.84E-17	2.19E-15	down
209387_s_at	TM4SF1	-3.537945188	6.369811747	-12.30325712	6.13E-17	2.27E-15	down
201738_at	EIF1B	-2.212371826	7.802347659	-12.24060652	7.46E-17	2.72E-15	down
203821_at	HBEGF	-3.178640979	5.905843783	-12.23306307	7.64E-17	2.77E-15	down
204468_s_at	TIE1	-2.729673562	4.791541678	-12.16512983	9.47E-17	3.36E-15	down
216401_x_at	IGKV1-37	-2.185996551	5.36188724	-12.03229129	1.44E-16	4.87E-15	down
217378_x_at	IGKV1OR2-108	-2.234274102	5.914858154	-11.98770298	1.66E-16	5.50E-15	down
216005_at	TNC	-3.451879439	4.668054971	-11.91865865	2.07E-16	6.71E-15	down
209543_s_at	CD34	-2.116423824	6.855521871	-11.83061063	2.74E-16	8.59E-15	down
203888_at	THBD	-2.375064817	6.811106004	-11.73633706	3.71E-16	1.14E-14	down
210762_s_at	DLC1	-3.557888738	6.654583584	-11.67896113	4.46E-16	1.34E-14	down
221884_at	MECOM	-2.139708649	4.697967656	-11.6253871	5.30E-16	1.57E-14	down
217523_at	CD44	-2.608563619	4.506125372	-11.57172798	6.30E-16	1.83E-14	down
203619_s_at	FAIM2	-2.219871213	4.664189174	-11.56668061	6.41E-16	1.85E-14	down
204420_at	FOSL1	-2.015553541	5.833056174	-11.54884183	6.79E-16	1.95E-14	down
202748_at	GBP2	-3.158488594	6.177378009	-11.53722183	7.05E-16	2.02E-14	down
220330_s_at	SAMSN1	-2.527883703	4.398788973	-11.41247327	1.06E-15	2.89E-14	down
205475_at	SCRG1	-4.41485285	5.087390686	-11.39654244	1.11E-15	3.00E-14	down
205392_s_at	CCL14	-2.166685254	7.638621253	-11.3173084	1.44E-15	3.76E-14	down
204720_s_at	DNAJC6	-2.483682417	4.833474899	-11.22561467	1.94E-15	4.91E-14	down
205442_at	LOC101928198	-2.0141379	4.1534905	-11.22393985	1.95E-15	4.93E-14	down
207323_s_at	MBP	-4.526680671	6.146758719	-11.18134413	2.25E-15	5.53E-14	down
201656_at	ITGA6	-2.434340822	5.276219954	-11.1322649	2.64E-15	6.41E-14	down
213411_at	ADAM22	-2.306039912	4.897948958	-11.08354442	3.10E-15	7.36E-14	down
203373_at	SOCS2	-3.533341478	5.686390681	-11.05704802	3.38E-15	7.96E-14	down
203710_at	ITPR1	-3.201275002	5.017238194	-11.04131214	3.56E-15	8.34E-14	down
214146_s_at	PPBP	-2.685852051	4.820149038	-10.96041725	4.66E-15	1.06E-13	down
206453_s_at	NDRG2	-2.405152386	8.812836414	-10.82203906	7.37E-15	1.63E-13	down
222162_s_at	ADAMTS1	-4.763723019	6.945528596	-10.82048188	7.41E-15	1.63E-13	down
220122_at	MCTP1	-2.656291536	4.589617531	-10.74991425	9.37E-15	2.02E-13	down
213620_s_at	ICAM2	-2.847609786	6.811364076	-10.74659584	9.48E-15	2.04E-13	down
203574_at	NFIL3	-3.617863421	6.154381819	-10.74606163	9.49E-15	2.04E-13	down
202274_at	ACTG2	-3.187926288	6.259647688	-10.64595321	1.33E-14	2.76E-13	down
205207_at	IL6	-4.904333486	6.124644969	-10.63024996	1.40E-14	2.89E-13	down
204337_at	RGS4	-2.319367786	6.007388644	-10.57019178	1.71E-14	3.48E-13	down
215806_x_at	TARP	-2.323077518	5.786782364	-10.48872771	2.25E-14	4.45E-13	down
219167_at	RASL12	-2.723549634	5.627615839	-10.42293072	2.81E-14	5.40E-13	down
201761_at	MTHFD2	-3.387942679	5.685174812	-10.27609096	4.62E-14	8.46E-13	down
201407_s_at	PPP1CB	-2.275096292	6.68798191	-10.25035345	5.04E-14	9.13E-13	down
200768_s_at	MAT2A	-2.049729674	8.782111558	-10.24073819	5.21E-14	9.39E-13	down
201860_s_at	PLAT	-3.334708768	5.790166888	-10.18645752	6.26E-14	1.10E-12	down
203535_at	S100A9	-3.243012473	4.898466635	-10.07722023	9.09E-14	1.55E-12	down
203186_s_at	S100A4	-2.649549383	7.584714024	-10.06616394	9.44E-14	1.61E-12	down
205352_at	SERPINI1	-2.194792272	5.598267942	-10.06354269	9.52E-14	1.62E-12	down
204745_x_at	MT1G	-3.447264497	9.011594722	-10.02192826	1.10E-13	1.83E-12	down
202637_s_at	ICAM1	-2.048825158	7.715157829	-9.87568761	1.81E-13	2.86E-12	down
212944_at	SLC5A3	-2.618231883	6.25959514	-9.86061113	1.91E-13	3.00E-12	down
203999_at	SYT1	-3.221952595	5.224812663	-9.770604527	2.61E-13	3.98E-12	down
205117_at	FGF1	-2.948292897	6.242651392	-9.756861325	2.73E-13	4.16E-12	down
210222_s_at	RTN1	-3.193151004	5.905077716	-9.705785566	3.26E-13	4.86E-12	down
209138_x_at	IGLC1	-4.203176289	6.236266851	-9.611793025	4.52E-13	6.52E-12	down
205609_at	ANGPT1	-2.680445591	4.581022097	-9.576387641	5.11E-13	7.29E-12	down
205434_s_at	AAK1	-2.047821856	6.66085894	-9.576154457	5.11E-13	7.29E-12	down
205846_at	PTPRB	-2.061143793	5.40352027	-9.536787165	5.86E-13	8.25E-12	down
212950_at	GPR116	-2.577969536	6.034515361	-9.487434334	6.96E-13	9.70E-12	down
209612_s_at	ADH1B	-2.514194669	4.918688538	-9.439766667	8.22E-13	1.12E-11	down
202003_s_at	ACAA2	-2.522775843	5.827527566	-9.435893906	8.33E-13	1.14E-11	down
202464_s_at	PFKFB3	-2.857646019	6.179343412	-9.434637075	8.37E-13	1.14E-11	down
207316_at	HAS1	-2.447725325	5.440242972	-9.423497931	8.70E-13	1.18E-11	down
200974_at	ACTA2	-3.923748278	9.040443815	-9.396706899	9.55E-13	1.28E-11	down
204135_at	FILIP1L	-2.251463985	5.756312872	-9.373355133	1.04E-12	1.38E-11	down
36711_at	MAFF	-5.513013193	5.484207195	-9.34532806	1.14E-12	1.50E-11	down
209967_s_at	CREM	-2.355706346	6.251296923	-9.33225106	1.20E-12	1.56E-11	down
213281_at	JUN	-2.264189526	6.227690509	-9.328522515	1.21E-12	1.58E-11	down
204671_s_at	ANKRD6	-2.220268152	4.905978829	-9.292446007	1.38E-12	1.77E-11	down
219305_x_at	FBXO2	-2.389110836	5.888393516	-9.280527883	1.43E-12	1.84E-11	down
212657_s_at	IL1RN	-2.138563856	5.908132639	-9.261084476	1.54E-12	1.96E-11	down
205863_at	S100A12	-2.627064785	4.849194974	-9.23979276	1.65E-12	2.10E-11	down
209250_at	DEGS1	-2.076258526	6.184823831	-9.230938827	1.71E-12	2.16E-11	down
203108_at	GPRC5A	-2.349682493	6.713083073	-9.139875761	2.35E-12	2.88E-11	down
212221_x_at	IDS	-2.038296873	8.353579089	-9.092003921	2.78E-12	3.36E-11	down
222033_s_at	FLT1	-2.045177883	6.347122113	-9.073381864	2.97E-12	3.57E-11	down
215121_x_at	CYAT1	-3.552901177	6.878069354	-9.057789103	3.14E-12	3.75E-11	down
209655_s_at	TMEM47	-2.427012998	4.982355182	-8.960997614	4.42E-12	5.11E-11	down
209990_s_at	GABBR2	-2.188881586	4.699707463	-8.960143024	4.43E-12	5.12E-11	down
209374_s_at	IGHM	-2.206976129	5.449105345	-8.910491267	5.29E-12	6.01E-11	down
205529_s_at	RUNX1T1	-2.601054412	5.599861825	-8.892466543	5.64E-12	6.37E-11	down
214803_at	CDH6	-2.176179302	6.024039818	-8.862565294	6.27E-12	7.02E-11	down
215785_s_at	CYFIP2	-2.107117259	6.660708975	-8.795664756	7.95E-12	8.72E-11	down
220088_at	C5AR1	-2.497186092	6.716263768	-8.784952283	8.25E-12	9.02E-11	down
202112_at	VWF	-3.281477546	8.019227275	-8.704210218	1.10E-11	1.16E-10	down
203797_at	VSNL1	-2.395801578	7.089728083	-8.633013514	1.42E-11	1.46E-10	down
203708_at	PDE4B	-2.21623007	5.80810922	-8.629762661	1.43E-11	1.48E-10	down
208869_s_at	GABARAPL1	-2.261190544	6.599487328	-8.552149489	1.89E-11	1.89E-10	down
200920_s_at	BTG1	-2.449667401	8.459497081	-8.550469663	1.90E-11	1.90E-10	down
218332_at	BEX1	-2.714479657	6.518119339	-8.542113168	1.96E-11	1.95E-10	down
212793_at	DAAM2	-2.307269693	6.852927009	-8.534921573	2.01E-11	2.00E-10	down
202878_s_at	CD93	-2.318108915	7.996798859	-8.534490504	2.02E-11	2.00E-10	down
206637_at	P2RY14	-2.382312305	4.418286634	-8.508137817	2.22E-11	2.17E-10	down
209504_s_at	PLEKHB1	-3.1980692	5.739744801	-8.471566906	2.53E-11	2.46E-10	down
217022_s_at	IGH	-4.25004604	5.849718194	-8.466476583	2.57E-11	2.49E-10	down
213131_at	OLFM1	-4.163589057	5.745315161	-8.410891646	3.14E-11	2.99E-10	down
207574_s_at	GADD45B	-3.762121056	8.451474155	-8.396035533	3.31E-11	3.13E-10	down
212558_at	SPRY1	-2.34634346	7.549474721	-8.363968788	3.71E-11	3.48E-10	down
209771_x_at	CD24	-3.267766029	5.724407213	-8.257499489	5.45E-11	4.93E-10	down
204439_at	IFI44L	-3.095119633	5.757581018	-8.239175341	5.82E-11	5.23E-10	down
202498_s_at	SLC2A3	-2.690313013	4.676286846	-8.211278038	6.43E-11	5.73E-10	down
213524_s_at	G0S2	-2.850059203	5.596913188	-8.19448664	6.83E-11	6.07E-10	down
202822_at	LPP	-2.182871041	8.642298991	-8.166771059	7.55E-11	6.67E-10	down
221667_s_at	HSPB8	-2.559400215	6.827843713	-8.141477296	8.27E-11	7.23E-10	down
215379_x_at	IGLV1-44	-2.927750773	6.795511764	-8.043495129	1.18E-10	9.97E-10	down
204794_at	DUSP2	-2.689888583	6.300464426	-8.029784209	1.24E-10	1.04E-09	down
209159_s_at	NDRG4	-2.500102337	5.968553865	-8.008787564	1.34E-10	1.12E-09	down
204900_x_at	SAP30	-2.048336911	5.312291541	-7.91133394	1.90E-10	1.55E-09	down
212764_at	LOC100996668	-2.005002961	8.045115809	-7.909280401	1.91E-10	1.56E-09	down
213397_x_at	RNASE4	-3.37596987	5.741254413	-7.875201986	2.17E-10	1.75E-09	down
202022_at	ALDOC	-2.197622488	7.366420418	-7.866707314	2.23E-10	1.80E-09	down
217911_s_at	BAG3	-2.037848959	7.992198891	-7.816153279	2.68E-10	2.13E-09	down
222164_at	FGFR1	-2.236764492	5.424934976	-7.784712082	3.01E-10	2.37E-09	down
218899_s_at	BAALC	-2.546665389	4.953594335	-7.739403606	3.54E-10	2.75E-09	down
201109_s_at	THBS1	-3.780809469	5.159636119	-7.715954423	3.86E-10	2.97E-09	down
216336_x_at	MT1E	-2.517195637	8.709792517	-7.707609876	3.98E-10	3.06E-09	down
217546_at	MT1M	-3.888410079	5.778548464	-7.652452256	4.86E-10	3.69E-09	down
206423_at	ANGPTL7	-3.065176541	5.799563001	-7.630087774	5.27E-10	3.98E-09	down
203548_s_at	LPL	-3.039424031	5.513730367	-7.614655776	5.57E-10	4.18E-09	down
212185_x_at	MT2A	-2.965565899	10.28312619	-7.605058896	5.77E-10	4.32E-09	down
216594_x_at	AKR1C1	-2.038498745	7.812187334	-7.573971031	6.46E-10	4.77E-09	down
201695_s_at	PNP	-2.65794814	6.790457149	-7.549440485	7.07E-10	5.18E-09	down
209459_s_at	ABAT	-2.084357843	4.524954538	-7.543438559	7.22E-10	5.28E-09	down
201060_x_at	STOM	-2.007868143	8.255461501	-7.439004603	1.06E-09	7.45E-09	down
205152_at	SLC6A1	-3.541433908	5.093881502	-7.43453228	1.07E-09	7.56E-09	down
218678_at	NES	-2.154677175	7.447888577	-7.422896217	1.12E-09	7.85E-09	down
211456_x_at	MT1HL1	-2.239766756	10.13026156	-7.399257246	1.22E-09	8.48E-09	down
209118_s_at	TUBA1A	-2.365837787	9.671720656	-7.391370939	1.26E-09	8.70E-09	down
208960_s_at	KLF6	-2.532381015	7.475909962	-7.278174339	1.90E-09	1.27E-08	down
203498_at	RCAN2	-3.126028248	7.249245538	-7.263393529	2.00E-09	1.33E-08	down
204803_s_at	RRAD	-2.218043461	5.191465608	-7.211742225	2.42E-09	1.57E-08	down
215116_s_at	DNM1	-2.385229484	5.65101233	-7.205333745	2.48E-09	1.60E-08	down
210845_s_at	PLAUR	-2.052573943	7.24115292	-7.190328331	2.62E-09	1.68E-08	down
209795_at	CD69	-2.427225342	4.422776929	-7.166225072	2.86E-09	1.82E-08	down
201631_s_at	IER3	-3.191175316	7.842138374	-7.120386168	3.38E-09	2.12E-08	down
209185_s_at	IRS2	-2.013577819	7.878860307	-7.103541787	3.59E-09	2.24E-08	down
204141_at	TUBB2A	-2.499551695	8.097303582	-7.10252622	3.60E-09	2.24E-08	down
204979_s_at	SH3BGR	-2.469364487	6.095569151	-7.065764222	4.12E-09	2.53E-08	down
202917_s_at	S100A8	-4.075239879	5.986813882	-7.058623388	4.23E-09	2.60E-08	down
212646_at	RFTN1	-2.101942393	7.086683738	-6.996803875	5.30E-09	3.19E-08	down
204288_s_at	SORBS2	-3.056936206	7.049381352	-6.959432423	6.08E-09	3.62E-08	down
214453_s_at	IFI44	-2.172064444	6.380977966	-6.952326117	6.24E-09	3.71E-08	down
217739_s_at	NAMPT	-3.106321571	7.490977124	-6.93136221	6.73E-09	3.97E-08	down
212501_at	CEBPB	-2.356546237	9.287291738	-6.912492285	7.21E-09	4.23E-08	down
218723_s_at	RGCC	-3.14860591	6.537482263	-6.903036702	7.47E-09	4.37E-08	down
208581_x_at	MT1X	-2.840318863	9.923994459	-6.874086717	8.30E-09	4.82E-08	down
201963_at	ACSL1	-2.219953232	6.464900835	-6.860573727	8.72E-09	5.04E-08	down
209583_s_at	CD200	-2.104105785	6.632005837	-6.841512098	9.35E-09	5.37E-08	down
213012_at	NEDD4	-2.19582894	5.643370066	-6.834089618	9.60E-09	5.51E-08	down
206584_at	LY96	-2.23699376	5.352038065	-6.752807361	1.29E-08	7.23E-08	down
202643_s_at	TNFAIP3	-2.173647984	6.814773561	-6.725379607	1.43E-08	7.92E-08	down
207123_s_at	MATN4	-2.32986149	5.596106894	-6.718148142	1.47E-08	8.10E-08	down
213068_at	DPT	-2.056823253	5.027081999	-6.717388447	1.47E-08	8.12E-08	down
220532_s_at	TMEM176B	-2.119622477	5.909572186	-6.710214046	1.51E-08	8.31E-08	down
203766_s_at	LMOD1	-2.957095604	7.516177721	-6.695951497	1.59E-08	8.72E-08	down
200897_s_at	PALLD	-3.811604517	7.690634604	-6.668482601	1.76E-08	9.53E-08	down
221916_at	NEFL	-2.526742857	5.113011453	-6.666889177	1.77E-08	9.58E-08	down
213519_s_at	LAMA2	-2.180718543	5.42039541	-6.629981471	2.02E-08	1.08E-07	down
217165_x_at	MT1F	-2.351338468	8.686366151	-6.596640415	2.29E-08	1.21E-07	down
201329_s_at	ETS2	-2.349500363	6.202499243	-6.587163037	2.37E-08	1.25E-07	down
204776_at	THBS4	-2.164947293	6.901421254	-6.569303835	2.52E-08	1.32E-07	down
219415_at	TTYH1	-2.311605082	4.695183855	-6.537155137	2.84E-08	1.47E-07	down
204224_s_at	GCH1	-2.724690864	5.167455755	-6.511060601	3.12E-08	1.61E-07	down
202222_s_at	DES	-2.178008705	5.795637205	-6.507348462	3.16E-08	1.63E-07	down
201849_at	BNIP3	-2.099239928	6.193506526	-6.501398795	3.23E-08	1.66E-07	down
201925_s_at	CD55	-2.319855881	5.983571086	-6.479740752	3.50E-08	1.78E-07	down
206826_at	PMP2	-2.451131336	4.439563777	-6.478743701	3.51E-08	1.79E-07	down
202976_s_at	RHOBTB3	-3.367727123	5.115772552	-6.449388472	3.91E-08	1.96E-07	down
209487_at	RBPMS	-2.022855933	7.26319454	-6.407051211	4.56E-08	2.26E-07	down
202760_s_at	AKAP2	-3.038087555	5.627562491	-6.384129629	4.96E-08	2.44E-07	down
204595_s_at	STC1	-2.478189587	6.861761775	-6.291496201	6.95E-08	3.32E-07	down
211430_s_at	IGHG1	-4.168793993	7.013456528	-6.250689879	8.06E-08	3.81E-07	down
203753_at	TCF4	-2.853925798	7.019876565	-6.249556187	8.09E-08	3.82E-07	down
222088_s_at	SLC2A14	-2.481648314	7.22616492	-6.213610386	9.22E-08	4.31E-07	down
218546_at	C1orf115	-2.017962014	6.144236432	-6.211211097	9.30E-08	4.34E-07	down
217678_at	SLC7A11	-2.750045407	5.123125099	-6.194859678	9.87E-08	4.59E-07	down
206552_s_at	TAC1	-2.098568061	3.965931884	-6.188745173	1.01E-07	4.68E-07	down
221541_at	CRISPLD2	-3.126092944	6.774341495	-6.18796392	1.01E-07	4.69E-07	down
209301_at	CA2	-2.269864726	5.335520027	-6.17174373	1.07E-07	4.96E-07	down
221031_s_at	APOLD1	-3.70340735	7.349483622	-6.169466916	1.08E-07	4.99E-07	down
211653_x_at	AKR1C2	-2.028430022	7.737114706	-6.1681319	1.09E-07	5.01E-07	down
206461_x_at	MT1H	-2.063225786	9.947763172	-6.158074065	1.13E-07	5.19E-07	down
220046_s_at	CCNL1	-2.259621881	8.198326351	-6.150645502	1.16E-07	5.32E-07	down
203632_s_at	GPRC5B	-2.64843139	6.431690892	-6.126317575	1.27E-07	5.76E-07	down
219228_at	ZNF331	-2.289200161	7.928129075	-6.117106313	1.31E-07	5.94E-07	down
217028_at	CXCR4	-3.340995108	6.348972984	-6.116982819	1.31E-07	5.95E-07	down
217741_s_at	ZFAND5	-2.093794726	8.351633421	-6.093089561	1.43E-07	6.46E-07	down
201163_s_at	IGFBP7	-2.354002052	8.863075413	-6.080136052	1.50E-07	6.74E-07	down
205249_at	EGR2	-2.735376296	5.783464248	-6.020414315	1.86E-07	8.21E-07	down
201862_s_at	LRRFIP1	-2.015495209	6.8943629	-5.999869927	2.00E-07	8.79E-07	down
201502_s_at	NFKBIA	-2.252156431	10.5104459	-5.99323902	2.05E-07	8.99E-07	down
213236_at	SASH1	-2.613456033	7.281843893	-5.983636935	2.12E-07	9.28E-07	down
209959_at	NR4A3	-2.999000955	7.5210039	-5.983407428	2.12E-07	9.28E-07	down
202988_s_at	RGS1	-2.99881224	5.092017649	-5.926505879	2.61E-07	1.12E-06	down
221766_s_at	FAM46A	-2.043174031	8.370894083	-5.900480419	2.87E-07	1.22E-06	down
204743_at	TAGLN3	-2.002940052	6.653551117	-5.799228978	4.13E-07	1.71E-06	down
209289_at	NFIB	-2.348426749	7.706222572	-5.798129359	4.15E-07	1.71E-06	down
203562_at	FEZ1	-2.371166779	8.100251427	-5.795304131	4.19E-07	1.73E-06	down
213931_at	ID2	-2.413197471	6.067035062	-5.787215039	4.31E-07	1.78E-06	down
209395_at	CHI3L1	-2.69676765	4.20891295	-5.786319363	4.33E-07	1.78E-06	down
210198_s_at	PLP1	-3.521691727	6.214503136	-5.765057633	4.67E-07	1.91E-06	down
202948_at	IL1R1	-2.171674994	7.962744871	-5.751038716	4.91E-07	2.00E-06	down
203060_s_at	PAPSS2	-2.296023134	6.016073108	-5.736233259	5.18E-07	2.10E-06	down
202237_at	LOC101928916	-4.150870106	7.433018705	-5.709274515	5.71E-07	2.29E-06	down
209168_at	GPM6B	-2.867388485	5.615677507	-5.708292439	5.73E-07	2.30E-06	down
202363_at	SPOCK1	-2.16385122	5.811593804	-5.704058416	5.81E-07	2.33E-06	down
211671_s_at	NR3C1	-2.013016748	7.560526766	-5.683478921	6.26E-07	2.50E-06	down
217414_x_at	HBA1	-3.847179021	10.48438338	-5.642037175	7.26E-07	2.86E-06	down
213388_at	LOC100996724	-2.329835886	5.936848842	-5.631313002	7.55E-07	2.96E-06	down
207030_s_at	CSRP2	-2.706147285	6.907654549	-5.559104723	9.77E-07	3.75E-06	down
202014_at	PPP1R15A	-2.271543685	7.006862501	-5.55365187	9.96E-07	3.82E-06	down
209335_at	DCN	-3.891019206	7.002065979	-5.55035065	1.01E-06	3.86E-06	down
823_at	CX3CL1	-2.085862077	7.03361562	-5.530015558	1.08E-06	4.12E-06	down
217232_x_at	HBB	-3.533693005	10.84648038	-5.52809962	1.09E-06	4.15E-06	down
209343_at	EFHD1	-2.466193201	7.680500458	-5.514996115	1.14E-06	4.32E-06	down
218880_at	FOSL2	-2.04714762	6.241487191	-5.454483237	1.42E-06	5.28E-06	down
202458_at	PRSS23	-2.103231563	7.662281352	-5.4328686	1.53E-06	5.67E-06	down
209087_x_at	MCAM	-2.333038699	7.518393866	-5.429190678	1.55E-06	5.73E-06	down
202834_at	AGT	-2.096948269	6.904141582	-5.425005372	1.58E-06	5.81E-06	down
217763_s_at	RAB31	-2.014352655	8.671722753	-5.353172705	2.03E-06	7.33E-06	down
214669_x_at	IGKC	-2.128429922	6.812028544	-5.340662005	2.13E-06	7.64E-06	down
216598_s_at	CCL2	-3.205492103	7.468310381	-5.326469003	2.24E-06	7.99E-06	down
209763_at	CHRDL1	-2.322052925	5.993858784	-5.275239108	2.68E-06	9.42E-06	down
202393_s_at	KLF10	-2.096771895	7.227239379	-5.268218017	2.75E-06	9.64E-06	down
201058_s_at	MYL9	-2.364953498	8.714415686	-5.262680875	2.80E-06	9.83E-06	down
213975_s_at	LYZ	-2.192891574	6.468973964	-5.256111226	2.87E-06	1.00E-05	down
206332_s_at	IFI16	-2.117695885	6.950522271	-5.220079248	3.26E-06	1.13E-05	down
202241_at	TRIB1	-2.869034447	7.007340901	-5.217103466	3.29E-06	1.14E-05	down
218574_s_at	LMCD1	-2.166791087	6.992743651	-5.196549709	3.54E-06	1.22E-05	down
210162_s_at	NFATC1	-2.242074954	6.215694751	-5.186854566	3.66E-06	1.26E-05	down
202388_at	RGS2	-3.087512581	7.750410703	-5.130746743	4.46E-06	1.50E-05	down
203540_at	GFAP	-3.929092766	5.964865983	-5.074492278	5.43E-06	1.80E-05	down
209686_at	S100B	-3.062705471	5.183187432	-5.053520514	5.84E-06	1.92E-05	down
209283_at	CRYAB	-2.040263915	9.258415542	-5.036492298	6.20E-06	2.03E-05	down
201617_x_at	CALD1	-2.122710184	6.783524757	-5.035820868	6.22E-06	2.04E-05	down
212328_at	LIMCH1	-2.426068233	6.776214588	-5.024099281	6.48E-06	2.11E-05	down
205358_at	GRIA2	-3.699703543	4.853376344	-4.935313414	8.82E-06	2.81E-05	down
202609_at	EPS8	-2.299712931	7.15568797	-4.9281018	9.05E-06	2.87E-05	down
214290_s_at	HIST2H2AA3	-2.173429961	7.697873212	-4.891791129	1.03E-05	3.22E-05	down
219824_at	SLC13A4	-2.070810204	6.94616587	-4.869097594	1.11E-05	3.46E-05	down
205000_at	DDX3Y	-3.28821121	4.822905843	-4.859452211	1.15E-05	3.57E-05	down
209687_at	CXCL12	-2.72230851	7.030374678	-4.854203156	1.17E-05	3.63E-05	down
217967_s_at	FAM129A	-2.460463389	7.320205309	-4.824650515	1.29E-05	3.98E-05	down
201792_at	AEBP1	-2.402102227	8.84999322	-4.807151906	1.37E-05	4.21E-05	down
203065_s_at	CAV1	-2.203428312	7.546501884	-4.775973847	1.53E-05	4.64E-05	down
204223_at	PRELP	-2.372300109	9.481012843	-4.744821238	1.70E-05	5.13E-05	down
205348_s_at	DYNC1I1	-2.089025048	6.828380339	-4.742796874	1.71E-05	5.16E-05	down
206932_at	CH25H	-2.889993488	6.631477315	-4.721700156	1.84E-05	5.51E-05	down
201531_at	ZFP36	-2.598033139	9.730849609	-4.68021571	2.12E-05	6.28E-05	down
203296_s_at	ATP1A2	-4.698417253	6.392940594	-4.649617707	2.36E-05	6.91E-05	down
209803_s_at	PHLDA2	-2.16894786	5.747881133	-4.560693313	3.19E-05	9.11E-05	down
202555_s_at	MYLK	-2.813115519	8.043150603	-4.494898174	3.98E-05	0.00011136	down
211726_s_at	FMO2	-2.244144375	5.900861399	-4.465335651	4.40E-05	0.000122057	down
204688_at	SGCE	-2.229922624	6.090515392	-4.457830422	4.51E-05	0.000124848	down
203131_at	PDGFRA	-2.994823123	5.589790149	-4.415809888	5.20E-05	0.000141905	down
205030_at	FABP7	-2.955334491	5.812813864	-4.389506061	5.67E-05	0.000153931	down
207016_s_at	ALDH1A2	-2.835466765	5.895076234	-4.369102329	6.07E-05	0.000163798	down
202935_s_at	SOX9	-2.884706159	5.246454624	-4.338535643	6.72E-05	0.00017965	down
202376_at	SERPINA3	-2.433414841	7.399224565	-4.247241154	9.10E-05	0.000237595	down
204083_s_at	TPM2	-3.015921623	7.437914256	-4.165459332	0.000118998	0.000304505	down
202581_at	HSPA1A	-2.350504581	8.876236632	-4.15336029	0.000123801	0.000315454	down
204472_at	GEM	-2.115630752	6.976491109	-4.147263574	0.000126291	0.00032136	down
204072_s_at	FRY	-2.332346826	6.104947265	-4.133408305	0.000132134	0.00033508	down
204622_x_at	NR4A2	-3.682237066	6.190726114	-4.122444237	0.000136943	0.000345896	down
205547_s_at	TAGLN	-2.539163717	10.3163707	-4.121200304	0.000137499	0.000347182	down
204955_at	SRPX	-3.097387977	7.064415472	-4.096017161	0.00014924	0.000374242	down
202672_s_at	ATF3	-3.297925843	7.187118775	-4.081860075	0.000156261	0.000389918	down
209457_at	DUSP5	-2.667049241	6.559534073	-4.072374129	0.000161143	0.000400888	down
204035_at	SCG2	-2.569796648	5.418357497	-4.052577692	0.000171813	0.000425059	down
201744_s_at	LUM	-2.652591732	5.227625345	-4.030934806	0.000184259	0.000453685	down
204081_at	NRGN	-2.66806036	6.725465641	-3.998489276	0.000204566	0.000499491	down
201215_at	PLS3	-2.483232415	8.073361581	-3.961082675	0.000230667	0.000557055	down
219093_at	PID1	-2.023860601	6.108117276	-3.951007311	0.000238229	0.000573702	down
201693_s_at	EGR1	-2.653118206	8.089698511	-3.916373503	0.000266094	0.000633955	down
218625_at	NRN1	-2.072212443	6.745475588	-3.855182487	0.000323187	0.00075838	down
202340_x_at	NR4A1	-2.49884518	8.681951746	-3.832500562	0.000347211	0.000809046	down
202887_s_at	DDIT4	-2.101998743	8.708401523	-3.806888551	0.000376405	0.000870247	down
201169_s_at	BHLHE40	-2.030376	7.081685936	-3.793387893	0.00039273	0.000904705	down
208690_s_at	PDLIM1	-2.127774739	7.793187028	-3.744843212	0.000457241	0.00103977	down
202912_at	ADM	-2.536001198	7.813083266	-3.71113426	0.000507899	0.001143413	down
209071_s_at	RGS5	-2.029799174	9.734890104	-3.710094711	0.000509543	0.001146769	down
211964_at	COL4A2	-2.258353909	8.279492836	-3.574925526	0.000772956	0.001679712	down
219087_at	ASPN	-3.301005653	6.528214406	-3.560434115	0.000807911	0.001750552	down
217996_at	PHLDA1	-2.273735089	5.36378042	-3.484532313	0.001017054	0.002157354	down
209596_at	MXRA5	-2.395544212	7.659303135	-3.370114452	0.001432202	0.002940005	down
201348_at	GPX3	-2.071744327	9.670885969	-3.223894003	0.002199025	0.004334825	down
208078_s_at	SIK1	-2.046075404	7.989744846	-3.201259452	0.002347834	0.004601301	down
202768_at	FOSB	-3.098671501	7.897398522	-3.193376041	0.002401855	0.004697669	down
209291_at	ID4	-2.045110885	8.387929806	-3.12102362	0.002955329	0.005675566	down
201289_at	CYR61	-2.044462105	8.651980646	-3.044182658	0.003672997	0.006919047	down
219908_at	DKK2	-2.282306137	5.165007247	-3.039106719	0.003725735	0.007005363	down
213800_at	CFH	-2.12466266	7.473460693	-2.987255535	0.004306557	0.007990924	down
219140_s_at	RBP4	-2.470872239	6.305485026	-2.949960438	0.004775434	0.008783409	down
210095_s_at	IGFBP3	-2.29361278	8.13301298	-2.942337534	0.004876945	0.008947404	down
209189_at	FOS	-2.427425292	9.73044218	-2.739461602	0.008439254	0.014814234	down
202994_s_at	FBLN1	-2.009011081	8.76376632	-2.56709044	0.013208167	0.022317075	down
211276_at	TCEAL2	-2.001451113	7.569055123	-2.530558489	0.014491558	0.024293965	down
201909_at	RPS4Y1	-2.517206034	7.615005539	-2.354079838	0.02242776	0.036086199	down
215780_s_at	SET	2.147978554	7.969048054	7.984500276	1.46E-10	1.21E-09	up
205430_at	BMP5	2.040755389	6.863849195	2.910597035	0.005321595	0.009693542	up
209904_at	TNNC1	3.133530166	7.836765598	2.858698442	0.00613058	0.011040792	up
202410_x_at	IGF2	2.211527835	9.996742472	2.546376866	0.013922552	0.023403457	up
215894_at	PTGDR	2.809369968	8.090309161	3.386773853	0.001363064	0.002811609	up
219529_at	CLIC3	2.839966519	7.692449645	3.279927638	0.001867998	0.003741202	up
201131_s_at	CDH1	2.406940828	8.946031496	3.685317115	0.000550294	0.001228554	up
204724_s_at	COL9A3	2.960843259	8.909829237	4.028224085	0.000185878	0.000456864	up
210220_at	FZD2	2.036726607	7.940310501	4.950591783	8.37E-06	2.68E-05	up
204875_s_at	GMDS	2.27515807	8.028780938	4.62441118	2.57E-05	7.47E-05	up
201123_s_at	EIF5A	3.0055409	8.312094432	4.607321875	2.72E-05	7.87E-05	up
208711_s_at	CCND1	2.177406471	7.891047044	4.772297521	1.55E-05	4.70E-05	up
209204_at	LMO4	2.497759907	7.167844903	4.851131626	1.18E-05	3.66E-05	up
210317_s_at	YWHAE	3.134265243	8.339388768	7.312341564	1.68E-09	1.13E-08	up
217404_s_at	COL2A1	2.531130957	7.265759589	4.893506856	1.02E-05	3.21E-05	up
